# Supplementary material for: Identification of gluten-like proteins in selected pod bearing leguminous tree seeds
Source: PLoS One. 2021 Apr 5;16(4):e0249427. doi: 10.1371/journal.pone.0249427 (PMC8021184; doi:10.1371/journal.pone.0249427)
Supplement: S1 Data — (XLSX) [file pone.0249427.s001.xlsx]

## Sheet: Vital Gluten
Point No.	Shear Strain		Shear Stress	Storage Modulus	Loss Modulus	Loss Factor	Torque	Status			Point No.	Shear Strain	Shear Stress	Storage Modulus	Loss Modulus	Loss Factor	Torque	Status			Point No.	Shear Strain	Shear Stress	Storage Modulus	Loss Modulus	Loss Factor	Torque	Status
	[1]	%	[Pa]	[Pa]	[Pa]	[1]	[µN·m]					[1]	[Pa]	[Pa]	[Pa]	[1]	[µN·m]					[1]	[Pa]	[Pa]	[Pa]	[1]	[µN·m]
1	9.97e-05	0.00997	2.415	21377	11397	0.533	11.109	TruStrain™			1	9.97e-05	2.2231	19682	10494	0.533	10.226	TruStrain™			1	0.0001	2.6983	23717	12881	0.543	12.412	WMa,TruStrain™
2	0.000133	0.0133	3.1994	21211	11283	0.532	14.718	TruStrain™			2	0.000133	2.9522	19555	10420	0.533	13.58	TruStrain™			2	0.000133	3.5634	23546	12835	0.545	16.392	TruStrain™
3	0.000177	0.0177	4.251	21146	11335	0.536	19.555	TruStrain™			3	0.000177	3.9118	19431	10459	0.538	17.995	TruStrain™			3	0.000177	4.7306	23427	12810	0.547	21.761	TruStrain™
4	0.000237	0.0237	5.6466	21010	11333	0.539	25.975	TruStrain™			4	0.000237	5.2047	19348	10465	0.541	23.942	TruStrain™			4	0.000236	6.2674	23213	12810	0.552	28.831	TruStrain™
5	0.000315	0.0315	7.4697	20802	11314	0.544	34.361	TruStrain™			5	0.000316	6.8957	19163	10467	0.546	31.721	TruStrain™			5	0.000316	8.3104	23028	12786	0.555	38.229	TruStrain™
6	0.000421	0.0421	9.8666	20564	11287	0.549	45.387	TruStrain™			6	0.000421	9.1023	18932	10452	0.552	41.871	TruStrain™			6	0.000421	10.963	22725	12739	0.561	50.429	TruStrain™
7	0.000561	0.0561	12.994	20250	11231	0.555	59.775	TruStrain™			7	0.000561	11.985	18637	10420	0.559	55.133	TruStrain™			7	0.000561	14.445	22390	12701	0.567	66.447	TruStrain™
8	0.000748	0.0748	17.036	19858	11136	0.561	78.367	TruStrain™			8	0.000748	15.685	18229	10348	0.568	72.15	TruStrain™			8	0.000748	18.963	21972	12622	0.574	87.232	TruStrain™
9	0.000998	0.0998	22.171	19320	10971	0.568	101.99	TruStrain™			9	0.000998	20.424	17729	10225	0.577	93.952	TruStrain™			9	0.000998	24.718	21399	12481	0.583	113.7	TruStrain™
10	0.00133	0.133	28.679	18683	10744	0.575	131.93	TruStrain™			10	0.00133	26.379	17098	10026	0.586	121.35	TruStrain™			10	0.00133	32.056	20723	12269	0.592	147.46	TruStrain™
11	0.00177	0.177	36.775	17918	10411	0.581	169.17	TruStrain™			11	0.00177	33.829	16375	9756.5	0.596	155.61	TruStrain™			11	0.00177	41.238	19924	11957	0.6	189.7	TruStrain™
12	0.00237	0.237	46.784	17059	9993.4	0.586	215.21	TruStrain™			12	0.00237	42.961	15537	9385.6	0.604	197.62	TruStrain™			12	0.00237	52.562	18983	11529	0.607	241.79	TruStrain™
13	0.00316	0.316	59.016	16116	9489.4	0.589	271.48	TruStrain™			13	0.00316	53.837	14553	8902.9	0.612	247.65	TruStrain™			13	0.00316	66.149	17873	10946	0.612	304.29	TruStrain™
14	0.00421	0.421	73.907	15130	8919.5	0.59	339.98	TruStrain™			14	0.00421	66.848	13522	8335	0.616	307.5	TruStrain™			14	0.00421	81.721	16533	10185	0.616	375.92	TruStrain™
15	0.00561	0.561	91.353	14036	8246.8	0.588	420.23	TruStrain™			15	0.00561	82.768	12544	7758.1	0.618	380.74	TruStrain™			15	0.00561	99.84	15134	9352	0.618	459.27	TruStrain™
16	0.00748	0.748	112.42	12971	7576.9	0.584	517.12	TruStrain™			16	0.00748	102.65	11669	7209.9	0.618	472.2	TruStrain™			16	0.00748	121.61	13822	8545	0.618	559.42	TruStrain™
17	0.00998	0.998	137.98	11959	6942.4	0.581	634.7	TruStrain™			17	0.00998	127.85	10910	6715.7	0.616	588.12	TruStrain™			17	0.00998	149.24	12736	7836.5	0.615	686.5	TruStrain™
18	0.0133	1.33	170.26	11080	6399.3	0.578	783.19	TruStrain™			18	0.0133	160.02	10259	6272.4	0.611	736.11	TruStrain™			18	0.0133	184.31	11829	7203.1	0.609	847.84	TruStrain™
19	0.0177	1.77	211.51	10332	5944.8	0.575	972.97	TruStrain™			19	0.0177	201.63	9716.2	5890.1	0.606	927.49	TruStrain™			19	0.0177	229.67	11098	6656.6	0.6	1056.5	TruStrain™
20	0.0237	2.37	264.46	9697.4	5556.3	0.573	1216.6	TruStrain™			20	0.0237	255.22	9245.2	5553.4	0.601	1174	TruStrain™			20	0.0237	288.11	10479	6196.5	0.591	1325.3	TruStrain™
21	0.0316	3.16	332.25	9146.1	5216.7	0.57	1528.4	TruStrain™			21	0.0316	324.6	8838.2	5263	0.595	1493.2	TruStrain™			21	0.0316	363.42	9946	5804.6	0.584	1671.8	TruStrain™
22	0.0421	4.21	420.27	8687.2	4928.1	0.567	1933.3	TruStrain™			22	0.0421	414.32	8475.7	5010.1	0.591	1905.9	TruStrain™			22	0.0421	461.77	9505.3	5481.3	0.577	2124.2	TruStrain™
23	0.0561	5.61	534.15	8291.6	4676.1	0.564	2457.1	TruStrain™			23	0.0561	530.04	8144.2	4784.7	0.587	2438.2	TruStrain™			23	0.0561	589.27	9117.3	5208.4	0.571	2710.7	TruStrain™
24	0.0748	7.48	680.91	7934.2	4456.4	0.562	3132.2	TruStrain™			24	0.0748	678.69	7826	4583.9	0.586	3122	TruStrain™			24	0.0748	754.87	8772	4979	0.568	3472.4	TruStrain™
25	0.0998	9.98	868.97	7592.7	4265.9	0.562	3997.3	TruStrain™			25	0.0998	868.92	7512.2	4403	0.586	3997.1	TruStrain™			25	0.0998	967.15	8431.1	4779.1	0.567	4448.9	TruStrain™
26	0.133	13.3	1106.5	7244.1	4085.1	0.564	5090.1	TruStrain™			26	0.133	1109.7	7181.4	4239	0.59	5104.7	TruStrain™			26	0.133	1237.2	8079.5	4599.4	0.569	5691.3	TruStrain™
27	0.177	17.7	1405.9	6882.9	3926.9	0.571	6467.4	TruStrain™			27	0.177	1412	6824.8	4090.9	0.599	6495.3	TruStrain™			27	0.177	1575.7	7693.6	4432.7	0.576	7248.2	TruStrain™
28	0.237	23.7	1778.8	6499.8	3778.5	0.581	8182.5	TruStrain™			28	0.237	1785.6	6429.3	3949.5	0.614	8213.7	TruStrain™			28	0.237	1991.3	7254.4	4264.4	0.588	9160.2	TruStrain™
29	0.316	31.6	2237.9	6087.4	3640.3	0.598	10294	TruStrain™			29	0.316	2243.1	5999.1	3812.6	0.636	10319	TruStrain™			29	0.316	2492.8	6759.7	4087.8	0.605	11467	TruStrain™
30	0.421	42.1	2791.9	5634.8	3505	0.622	12843	TruStrain™			30	0.421	2795.1	5533.3	3674.8	0.664	12858	TruStrain™			30	0.421	3084.8	6204.6	3905.1	0.629	14190	TruStrain™
31	0.561	56.1	3445.5	5139.3	3362.2	0.654	15849	TruStrain™			31	0.561	3449.4	5031.9	3531.2	0.702	15868	TruStrain™			31	0.561	3781	5619.6	3718.2	0.662	17393	TruStrain™
32	0.748	74.8	4206.8	4616.9	3210.1	0.695	19351	TruStrain™			32	0.748	4210.9	4507	3370.3	0.748	19370	TruStrain™			32	0.748	4580.2	5009.4	3518.7	0.702	21069	TruStrain™
33	0.998	99.8	5072.5	4080	3034.8	0.744	23334	TruStrain™			33	0.998	5097.8	3987.7	3194.5	0.801	23450	TruStrain™			33	0.998	5494.5	4410.6	3298	0.748	25275	TruStrain™

## Sheet: Commercial Carob
Point No.	Shear Strain		Shear Stress	Storage Modulus	Loss Modulus	Loss Factor	Torque	Status			Point No.	Shear Strain	Shear Stress	Storage Modulus	Loss Modulus	Loss Factor	Torque	Status			Point No.	Shear Strain	Shear Stress	Storage Modulus	Loss Modulus	Loss Factor	Torque	Status
	[1]	%	[Pa]	[Pa]	[Pa]	[1]	[µN·m]					[1]	[Pa]	[Pa]	[Pa]	[1]	[µN·m]					[1]	[Pa]	[Pa]	[Pa]	[1]	[µN·m]
1	9.93e-05	0.00993	5.7735	56154	15057	0.268	26.558	TruStrain™			1	9.92e-05	5.9324	57586	16206	0.281	27.29	WMa,TruStrain™			1	9.92e-05	5.8298	56700	15512	0.274	26.818	WMa,TruStrain™
2	0.000133	0.0133	7.6862	55959	15095	0.27	35.357	WMa,TruStrain™			2	0.000132	7.9324	57754	16163	0.28	36.489	WMa,TruStrain™			2	0.000132	7.8052	56902	15489	0.272	35.905	WMa,TruStrain™
3	0.000177	0.0177	10.234	55887	15065	0.27	47.078	TruStrain™			3	0.000177	10.593	57696	16172	0.28	48.729	WMa,TruStrain™			3	0.000177	10.43	56898	15532	0.273	47.978	WMa,TruStrain™
4	0.000235	0.0235	13.622	55844	15093	0.27	62.663	TruStrain™			4	0.000236	14.122	57683	16222	0.281	64.961	TruStrain™			4	0.000236	13.898	56887	15552	0.273	63.931	TruStrain™
5	0.000314	0.0314	18.126	55781	15091	0.271	83.379	TruStrain™			5	0.000314	18.799	57647	16243	0.282	86.476	TruStrain™			5	0.000314	18.455	56744	15561	0.274	84.895	TruStrain™
6	0.000418	0.0418	24.094	55596	15100	0.272	110.83	TruStrain™			6	0.000418	25.018	57563	16273	0.283	115.08	TruStrain™			6	0.000418	24.558	56624	15557	0.275	112.97	TruStrain™
7	0.000558	0.0558	32.033	55413	15110	0.273	147.36	TruStrain™			7	0.000558	33.28	57407	16298	0.284	153.09	TruStrain™			7	0.000558	32.632	56407	15574	0.276	150.11	TruStrain™
8	0.000744	0.0744	42.566	55200	15106	0.274	195.81	TruStrain™			8	0.000743	44.155	57118	16273	0.285	203.12	TruStrain™			8	0.000744	43.344	56170	15549	0.277	199.39	TruStrain™
9	0.000992	0.0992	56.489	54925	15088	0.275	259.85	TruStrain™			9	0.000992	58.496	56723	16214	0.286	269.08	TruStrain™			9	0.000992	57.478	55851	15516	0.278	264.4	TruStrain™
10	0.00132	0.132	74.925	54618	15050	0.276	344.66	TruStrain™			10	0.00132	77.343	56254	16113	0.286	355.78	TruStrain™			10	0.00132	76.099	55438	15442	0.279	350.06	TruStrain™
11	0.00176	0.176	99.354	54304	14982	0.276	457.04	TruStrain™			11	0.00176	102.13	55708	15944	0.286	469.81	TruStrain™			11	0.00176	100.51	54902	15305	0.279	462.35	TruStrain™
12	0.00235	0.235	131.46	53887	14837	0.275	604.75	TruStrain™			12	0.00235	134.57	55063	15695	0.285	619.05	TruStrain™			12	0.00235	132.27	54186	15072	0.278	608.44	TruStrain™
13	0.00314	0.314	173.24	53275	14585	0.274	796.92	TruStrain™			13	0.00313	176.84	54292	15345	0.283	813.47	TruStrain™			13	0.00314	173.13	53203	14724	0.277	796.4	TruStrain™
14	0.00418	0.418	226.71	52312	14186	0.271	1042.9	TruStrain™			14	0.00418	231.39	53322	14877	0.279	1064.4	TruStrain™			14	0.00418	225.98	52104	14315	0.275	1039.5	TruStrain™
15	0.00558	0.558	295.36	51150	13692	0.268	1358.7	TruStrain™			15	0.00557	300.93	52064	14286	0.274	1384.3	TruStrain™			15	0.00558	295.65	51152	13916	0.272	1360	TruStrain™
16	0.00744	0.744	383.48	49853	13143	0.264	1764	TruStrain™			16	0.00743	390.19	50686	13651	0.269	1794.9	TruStrain™			16	0.00744	385.27	50025	13452	0.269	1772.3	TruStrain™
17	0.00992	0.992	497.33	48529	12597	0.26	2287.8	TruStrain™			17	0.00991	504.6	49214	13009	0.264	2321.2	TruStrain™			17	0.00992	499.07	48630	12925	0.266	2295.8	TruStrain™
18	0.0132	1.32	641.99	47015	12039	0.256	2953.2	TruStrain™			18	0.0132	649.17	47525	12368	0.26	2986.2	TruStrain™			18	0.0132	645.59	47206	12420	0.263	2969.8	TruStrain™
19	0.0176	1.76	828.06	45505	11532	0.253	3809.1	TruStrain™			19	0.0176	834.4	45837	11806	0.258	3838.3	TruStrain™			19	0.0176	833.37	45712	11956	0.262	3833.5	TruStrain™
20	0.0235	2.35	1065.5	43917	11082	0.252	4901.2	TruStrain™			20	0.0235	1069.1	44049	11302	0.257	4917.8	TruStrain™			20	0.0235	1072.1	44100	11529	0.261	4931.9	TruStrain™
21	0.0314	3.14	1366.2	42220	10684	0.253	6284.5	TruStrain™			21	0.0313	1365.7	42191	10857	0.257	6282.4	TruStrain™			21	0.0314	1373.8	42356	11147	0.263	6319.4	TruStrain™
22	0.0418	4.18	1741.4	40325	10328	0.256	8010.4	TruStrain™			22	0.0418	1737	40213	10460	0.26	7990.5	TruStrain™			22	0.0418	1749.3	40403	10798	0.267	8046.7	TruStrain™
23	0.0558	5.58	2203.2	38206	10002	0.262	10135	TruStrain™			23	0.0557	2193.7	38034	10093	0.265	10091	TruStrain™			23	0.0558	2210.1	38214	10471	0.274	10167	TruStrain™
24	0.0744	7.44	2758.6	35795	9689.9	0.271	12690	TruStrain™			24	0.0743	2742.4	35578	9746.5	0.274	12615	TruStrain™			24	0.0744	2760.8	35702	10148	0.284	12700	TruStrain™
25	0.0992	9.92	3407	33042	9367.3	0.283	15672	TruStrain™			25	0.0991	3383.8	32809	9409.3	0.287	15566	TruStrain™			25	0.0992	3401	32857	9800.9	0.298	15645	TruStrain™
26	0.132	13.2	4139.3	29963	9013.5	0.301	19041	TruStrain™			26	0.132	4107.6	29721	9052.2	0.305	18895	TruStrain™			26	0.132	4120.2	29694	9405.3	0.317	18953	TruStrain™
27	0.176	17.6	4937.3	26626	8618.3	0.324	22712	TruStrain™			27	0.176	4895	26380	8655.9	0.328	22517	TruStrain™			27	0.176	4907	26331	8973.2	0.341	22572	TruStrain™
28	0.235	23.5	5772.4	23134	8172.5	0.353	26553	TruStrain™			28	0.235	5719.4	22898	8210.6	0.359	26309	TruStrain™			28	0.235	5739.5	22872	8496.4	0.371	26402	TruStrain™
29	0.314	31.4	6614.2	19637	7668.1	0.39	30426	TruStrain™			29	0.314	6553.5	19430	7703.7	0.396	30147	TruStrain™			29	0.314	6594.7	19453	7967.2	0.41	30336	TruStrain™
30	0.418	41.8	7445.5	16309	7117.4	0.436	34250	TruStrain™			30	0.418	7379.4	16138	7139.6	0.442	33946	TruStrain™			30	0.418	7449.5	16206	7378.2	0.455	34268	TruStrain™
31	0.558	55.8	8263.3	13294	6521.1	0.491	38012	TruStrain™			31	0.558	8196.3	13167	6528.7	0.496	37703	TruStrain™			31	0.558	8303.2	13266	6744	0.508	38195	TruStrain™
32	0.744	74.4	9090.7	10693	5900.4	0.552	41818	TruStrain™			32	0.744	9013.5	10594	5881.3	0.555	41463	TruStrain™			32	0.744	9168.9	10712	6089	0.568	42177	TruStrain™
33	0.993	99.3	9943.4	8516.8	5268.9	0.619	45740	TruStrain™			33	0.992	9856.2	8448.9	5222.9	0.618	45339	TruStrain™			33	0.993	10086	8586.4	5433.9	0.633	46397	TruStrain™

## Sheet:  Carob
Point No.	Shear Strain		Shear Stress	Storage Modulus	Loss Modulus	Loss Factor	Torque	Status			Point No.	Shear Strain	Shear Stress	Storage Modulus	Loss Modulus	Loss Factor	Torque	Status				Point No.	Shear Strain	Shear Stress	Storage Modulus	Loss Modulus	Loss Factor	Torque	Status
	[1]	%	[Pa]	[Pa]	[Pa]	[1]	[µN·m]					[1]	[Pa]	[Pa]	[Pa]	[1]	[µN·m]						[1]	[Pa]	[Pa]	[Pa]	[1]	[µN·m]
1	9.95e-05	0.00995	8.4084	81102	23691	0.292	38.679	WMa,TruStrain™			1	9.96e-05	8.6808	83511	25031	0.3	39.932	WMa,TruStrain™				1	9.95e-05	8.9457	86157	25593	0.297	41.151	WMa,TruStrain™
2	0.000133	0.0133	11.219	81253	23560	0.29	51.608	TruStrain™			2	0.000133	11.559	83457	24924	0.299	53.173	TruStrain™				2	0.000133	11.96	86341	25720	0.298	55.015	WMa,TruStrain™
3	0.000177	0.0177	14.937	81245	23545	0.29	68.713	TruStrain™			3	0.000177	15.401	83330	24850	0.298	70.844	TruStrain™				3	0.000177	15.963	86493	25741	0.298	73.43	TruStrain™
4	0.000236	0.0236	19.954	81371	23588	0.29	91.791	TruStrain™			4	0.000236	20.461	83222	24890	0.299	94.124	TruStrain™				4	0.000236	21.235	86356	25771	0.298	97.683	TruStrain™
5	0.000314	0.0314	26.575	81304	23599	0.29	122.25	TruStrain™			5	0.000314	27.249	83098	24884	0.299	125.35	TruStrain™				5	0.000314	28.222	86151	25750	0.299	129.82	TruStrain™
6	0.000419	0.0419	35.369	81130	23632	0.291	162.7	TruStrain™			6	0.000419	36.246	82801	24852	0.3	166.73	TruStrain™				6	0.000419	37.56	85961	25748	0.3	172.78	TruStrain™
7	0.000559	0.0559	47.065	80888	23620	0.292	216.5	TruStrain™			7	0.000559	48.126	82429	24798	0.301	221.38	TruStrain™				7	0.000559	49.908	85561	25700	0.3	229.58	TruStrain™
8	0.000745	0.0745	62.491	80537	23589	0.293	287.46	TruStrain™			8	0.000745	63.814	82015	24755	0.302	293.55	TruStrain™				8	0.000745	66.133	85049	25617	0.301	304.22	TruStrain™
9	0.000993	0.0993	82.803	80011	23501	0.294	380.9	TruStrain™			9	0.000994	84.471	81332	24631	0.303	388.57	TruStrain™				9	0.000993	87.52	84372	25479	0.302	402.6	TruStrain™
10	0.00132	0.132	109.48	79328	23353	0.294	503.63	TruStrain™			10	0.00133	111.34	80379	24401	0.304	512.19	TruStrain™				10	0.00132	115.44	83447	25252	0.303	531.02	TruStrain™
11	0.00177	0.177	144.34	78389	23135	0.295	663.98	TruStrain™			11	0.00177	146.3	79172	24091	0.304	672.97	TruStrain™				11	0.00177	151.71	82210	24911	0.303	697.88	TruStrain™
12	0.00236	0.236	189.62	77209	22830	0.296	872.26	TruStrain™			12	0.00236	191.4	77680	23674	0.305	880.47	TruStrain™				12	0.00236	198.61	80700	24469	0.303	913.62	TruStrain™
13	0.00314	0.314	248.43	75846	22472	0.296	1142.8	TruStrain™			13	0.00314	250.1	76111	23220	0.305	1150.5	TruStrain™				13	0.00314	259.77	79149	24002	0.303	1195	TruStrain™
14	0.00419	0.419	324.95	74383	22088	0.297	1494.8	TruStrain™			14	0.00419	326.64	74546	22759	0.305	1502.6	TruStrain™				14	0.00419	339.7	77614	23543	0.303	1562.6	TruStrain™
15	0.00558	0.558	425.8	73079	21773	0.298	1958.7	TruStrain™			15	0.00559	425.78	72858	22271	0.306	1958.6	TruStrain™				15	0.00559	443.93	76054	23096	0.304	2042.1	TruStrain™
16	0.00745	0.745	555.61	71483	21400	0.299	2555.8	TruStrain™			16	0.00745	552.88	70925	21741	0.307	2543.3	TruStrain™				16	0.00745	577.86	74223	22606	0.305	2658.2	TruStrain™
17	0.00993	0.993	720.81	69495	20966	0.302	3315.8	TruStrain™			17	0.00994	713.39	68594	21144	0.308	3281.6	TruStrain™				17	0.00993	747.84	71998	22066	0.306	3440.1	TruStrain™
18	0.0132	1.32	933.95	67452	20602	0.305	4296.2	TruStrain™			18	0.0133	919.12	66214	20604	0.311	4228	TruStrain™				18	0.0132	966.44	69704	21606	0.31	4445.7	TruStrain™
19	0.0177	1.77	1200.5	64917	20182	0.311	5522.6	TruStrain™			19	0.0177	1176	63441	20031	0.316	5409.5	TruStrain™				19	0.0177	1240.2	66975	21110	0.315	5705.1	TruStrain™
20	0.0235	2.35	1534.7	62100	19771	0.318	7059.9	TruStrain™			20	0.0236	1496.2	60414	19476	0.322	6882.7	TruStrain™				20	0.0236	1581.2	63894	20616	0.323	7273.7	TruStrain™
21	0.0314	3.14	1946.8	58906	19331	0.328	8955.6	TruStrain™			21	0.0314	1889.8	57073	18910	0.331	8693.3	TruStrain™				21	0.0314	2003.1	60525	20107	0.332	9214.4	TruStrain™
22	0.0419	4.19	2450.1	55380	18860	0.341	11270	TruStrain™			22	0.0419	2369.1	53460	18337	0.343	10898	TruStrain™				22	0.0419	2515.9	56791	19569	0.345	11573	TruStrain™
23	0.0558	5.58	3051	51467	18326	0.356	14035	TruStrain™			23	0.0559	2940.1	49518	17721	0.358	13525	TruStrain™				23	0.0559	3127.4	52683	18967	0.36	14386	TruStrain™
24	0.0745	7.45	3756.1	47228	17696	0.375	17278	TruStrain™			24	0.0745	3604.9	45261	17036	0.376	16583	TruStrain™				24	0.0745	3838.8	48191	18272	0.379	17659	TruStrain™
25	0.0993	9.93	4558.4	42649	16955	0.398	20969	TruStrain™			25	0.0994	4356.9	40701	16256	0.399	20042	TruStrain™				25	0.0993	4644.4	43378	17454	0.402	21365	TruStrain™
26	0.132	13.2	5447.7	37850	16091	0.425	25060	TruStrain™			26	0.133	5185.7	35962	15376	0.428	23854	TruStrain™				26	0.132	5524.4	38296	16507	0.431	25413	TruStrain™
27	0.177	17.7	6402.4	32943	15116	0.459	29452	TruStrain™			27	0.177	6064.5	31140	14382	0.462	27897	TruStrain™				27	0.177	6456.4	33123	15435	0.466	29700	TruStrain™
28	0.236	23.6	7398.7	28097	14031	0.499	34035	TruStrain™			28	0.236	6977.5	26427	13305	0.503	32097	TruStrain™				28	0.236	7415.6	28052	14259	0.508	34112	TruStrain™
29	0.314	31.4	8418.6	23505	12855	0.547	38726	TruStrain™			29	0.315	7895.9	21973	12142	0.553	36322	TruStrain™				29	0.314	8394.4	23323	13012	0.558	38615	TruStrain™
30	0.419	41.9	9456.6	19339	11618	0.601	43501	TruStrain™			30	0.42	8817.5	17951	10922	0.608	40561	TruStrain™				30	0.419	9386.2	19076	11717	0.614	43177	TruStrain™
31	0.559	55.9	10516	15694	10361	0.66	48372	TruStrain™			31	0.56	9762.2	14492	9698.9	0.669	44907	TruStrain™				31	0.559	10383	15384	10393	0.676	47763	TruStrain™
32	0.746	74.6	11591	12586	9113.5	0.724	53318	TruStrain™			32	0.746	10702	11577	8460.4	0.731	49229	TruStrain™				32	0.746	11378	12249	9078.6	0.741	52340	TruStrain™
33	0.995	99.5	12655	9975.1	7884.1	0.79	58215	TruStrain™			33	0.995	11569	9108	7222.2	0.793	53218	TruStrain™				33	0.995	12222	9550.7	7726.6	0.809	56222	TruStrain™

## Sheet: Honey Locust
Point No.	Shear Strain		Shear Stress	Storage Modulus	Loss Modulus	Loss Factor	Torque	Status			Point No.	Shear Strain	Shear Stress	Storage Modulus	Loss Modulus	Loss Factor	Torque	Status
																						Point No.	Shear Strain	Shear Stress	Storage Modulus	Loss Modulus	Loss Factor	Torque	Status
	[1]	%	[Pa]	[Pa]	[Pa]	[1]	[µN·m]					[1]	[Pa]	[Pa]	[Pa]	[1]	[µN·m]
1	9.98e-05	0.00998	13.25	123130	49808	0.405	60.951	WMa,TruStrain™			1	9.96e-05	13.553	127160	48540	0.382	62.344	WMa,TruStrain™					[1]	[Pa]	[Pa]	[Pa]	[1]	[µN·m]
2	0.000133	0.0133	17.732	123630	49831	0.403	81.567	TruStrain™			2	0.000133	18.093	127040	48599	0.383	83.229	TruStrain™				1	9.95e-05	13.191	123540	48134	0.39	60.679	WMa,TruStrain™
3	0.000177	0.0177	23.556	123410	49886	0.404	108.36	TruStrain™			3	0.000177	24.034	126870	48560	0.383	110.56	TruStrain™				2	0.000133	17.646	123740	47973	0.388	81.171	TruStrain™
4	0.000236	0.0236	31.322	123060	49860	0.405	144.08	TruStrain™			4	0.000236	32.062	126950	48668	0.383	147.49	TruStrain™				3	0.000177	23.543	123740	48133	0.389	108.3	TruStrain™
5	0.000314	0.0314	41.703	122880	49844	0.406	191.84	TruStrain™			5	0.000315	42.691	126700	48685	0.384	196.38	TruStrain™				4	0.000236	31.295	123690	48044	0.388	143.96	TruStrain™
6	0.00042	0.042	55.606	122710	49852	0.406	255.79	TruStrain™			6	0.00042	56.803	126270	48651	0.385	261.3	TruStrain™				5	0.000314	41.664	123500	48069	0.389	191.66	TruStrain™
7	0.00056	0.056	73.949	122320	49845	0.408	340.17	TruStrain™			7	0.00056	75.471	125710	48607	0.387	347.17	TruStrain™				6	0.000419	55.475	123230	48081	0.39	255.19	TruStrain™
8	0.000747	0.0747	98.109	121610	49697	0.409	451.31	TruStrain™			8	0.000748	100.23	124950	48491	0.388	461.07	TruStrain™				7	0.00056	73.794	122770	48024	0.391	339.46	TruStrain™
9	0.000997	0.0997	130.24	120850	49578	0.41	599.12	TruStrain™			9	0.000996	132.37	123820	48240	0.39	608.93	TruStrain™				8	0.000746	97.953	122160	47938	0.392	450.59	TruStrain™
10	0.00133	0.133	172.15	119680	49279	0.412	791.89	TruStrain™			10	0.00133	174.58	122180	47793	0.391	803.09	TruStrain™				9	0.000996	129.85	121350	47798	0.394	597.31	TruStrain™
11	0.00177	0.177	227.19	118430	48969	0.413	1045.1	TruStrain™			11	0.00177	228.67	120170	47197	0.393	1051.9	TruStrain™				10	0.00133	171.9	120230	47540	0.395	790.75	TruStrain™
12	0.00236	0.236	299.25	116910	48526	0.415	1376.6	TruStrain™			12	0.00237	299.46	117720	46421	0.394	1377.5	TruStrain™				11	0.00177	226.51	118800	47156	0.397	1042	TruStrain™
13	0.00315	0.315	393.01	115100	47935	0.416	1807.9	TruStrain™			13	0.00315	389.33	114890	45506	0.396	1790.9	TruStrain™				12	0.00236	297.89	117070	46659	0.399	1370.3	TruStrain™
14	0.0042	0.42	512.71	112530	47031	0.418	2358.5	TruStrain™			14	0.0042	505.36	111750	44486	0.398	2324.7	TruStrain™				13	0.00315	390.93	115180	46096	0.4	1798.3	TruStrain™
15	0.00561	0.561	660.83	108710	45624	0.42	3039.8	TruStrain™			15	0.00561	655.51	108540	43498	0.401	3015.4	TruStrain™				14	0.00421	513.11	113200	45529	0.402	2360.3	TruStrain™
16	0.00748	0.748	847.98	104470	44105	0.422	3900.7	TruStrain™			16	0.00748	844.09	104680	42337	0.404	3882.9	TruStrain™				15	0.0056	666.45	110330	44639	0.405	3065.7	TruStrain™
17	0.00997	0.997	1084.4	100050	42637	0.426	4988.3	TruStrain™			17	0.00997	1078	100100	41007	0.41	4959.1	TruStrain™				16	0.00747	862.67	106890	43616	0.408	3968.3	TruStrain™
18	0.0133	1.33	1373.4	94833	40956	0.432	6317.6	TruStrain™			18	0.0133	1372.4	95340	39734	0.417	6312.9	TruStrain™				17	0.00996	1106.2	102660	42382	0.413	5088.6	TruStrain™
19	0.0177	1.77	1728.7	89240	39257	0.44	7952.2	TruStrain™			19	0.0177	1734.1	90040	38353	0.426	7976.7	TruStrain™				18	0.0133	1408.8	97816	41024	0.419	6480.7	TruStrain™
20	0.0236	2.36	2163.8	83460	37599	0.451	9953.8	TruStrain™			20	0.0236	2180.7	84535	36990	0.438	10031	TruStrain™				19	0.0177	1787.6	92737	39705	0.428	8223.2	TruStrain™
21	0.0315	3.15	2692.5	77473	35912	0.464	12386	TruStrain™			21	0.0315	2720.8	78678	35564	0.452	12516	TruStrain™				20	0.0236	2249.6	87189	38300	0.439	10348	TruStrain™
22	0.042	4.2	3323.8	71279	34177	0.479	15290	TruStrain™			22	0.042	3365.9	72524	34046	0.469	15483	TruStrain™				21	0.0315	2814.6	81384	36880	0.453	12948	TruStrain™
23	0.0561	5.61	4065.1	64877	32346	0.499	18700	TruStrain™			23	0.056	4120.5	66039	32383	0.49	18954	TruStrain™				22	0.042	3490.5	75226	35348	0.47	16057	TruStrain™
24	0.0748	7.48	4914.8	58274	30387	0.521	22608	TruStrain™			24	0.0747	4982.6	59284	30544	0.515	22920	TruStrain™				23	0.056	4285.6	68729	33665	0.49	19714	TruStrain™
25	0.0997	9.97	5868.8	51590	28306	0.549	26997	TruStrain™			25	0.0997	5952.7	52457	28547	0.544	27383	TruStrain™				24	0.0747	5202.1	61964	31817	0.513	23930	TruStrain™
26	0.133	13.3	6913.3	44949	26107	0.581	31802	TruStrain™			26	0.133	7010.8	45671	26435	0.579	32250	TruStrain™				25	0.0996	6228.4	54999	29779	0.541	28651	TruStrain™
27	0.177	17.7	8040.5	38549	23853	0.619	36987	TruStrain™			27	0.177	8144.8	39078	24188	0.619	37467	TruStrain™				26	0.133	7351.4	47991	27573	0.575	33817	TruStrain™
28	0.237	23.7	9226.7	32520	21535	0.662	42444	TruStrain™			28	0.236	9316.6	32812	21800	0.664	42857	TruStrain™				27	0.177	8554.1	41166	25260	0.614	39349	TruStrain™
29	0.315	31.5	10445	26965	19220	0.713	48048	TruStrain™			29	0.315	10534	27139	19467	0.717	48459	TruStrain™				28	0.236	9820.5	34708	22881	0.659	45175	TruStrain™
30	0.421	42.1	11590	21813	16836	0.772	53317	TruStrain™			30	0.421	11737	22031	17124	0.777	53991	TruStrain™				29	0.315	11129	28763	20513	0.713	51195	TruStrain™
31	0.561	56.1	12536	17093	14397	0.842	57668	TruStrain™			31	0.561	12867	17523	14795	0.844	59189	TruStrain™				30	0.42	12394	23354	18028	0.772	57011	TruStrain™
32	0.748	74.8	13139	12905	11913	0.923	60442	TruStrain™			32	0.748	13801	13608	12457	0.915	63487	TruStrain™				31	0.56	13554	18539	15534	0.838	62350	TruStrain™
33	0.998	99.8	13300	9346.8	9501.7	1.017	61181	TruStrain™			33	0.998	14035	9990.7	9902.1	0.991	64564	TruStrain™				32	0.747	14488	14329	13051	0.911	66644	TruStrain™
																						33	0.997	15013	10745	10544	0.981	69061	TruStrain™

## Sheet: Mesquite
Point No.	Shear Strain		Shear Stress	Storage Modulus	Loss Modulus	Loss Factor	Torque	Status			Point No.	Shear Strain	Shear Stress	Storage Modulus	Loss Modulus	Loss Factor	Torque	Status			Point No.	Shear Strain	Shear Stress	Storage Modulus	Loss Modulus	Loss Factor	Torque	Status
	[1]	%	[Pa]	[Pa]	[Pa]	[1]	[µN·m]					[1]	[Pa]	[Pa]	[Pa]	[1]	[µN·m]					[1]	[Pa]	[Pa]	[Pa]	[1]	[µN·m]
1	9.96e-05	0.00996	9.9983	93395	36862	0.395	45.993	WMa,TruStrain™			1	9.95e-05	8.8563	82745	32704	0.395	40.74	WMa,TruStrain™			1	9.95e-05	9.1864	85790	34130	0.398	42.258	TruStrain™
2	0.000133	0.0133	13.335	93622	36698	0.392	61.344	WMa,TruStrain™			2	0.000132	11.808	82923	32644	0.394	54.318	WMa,TruStrain™			2	0.000133	12.262	85647	34257	0.4	56.407	TruStrain™
3	0.000177	0.0177	17.771	93297	36675	0.393	81.746	WMa,TruStrain™			3	0.000177	15.76	82819	32672	0.394	72.498	TruStrain™			3	0.000177	16.287	85551	34178	0.4	74.921	TruStrain™
4	0.000236	0.0236	23.602	93097	36605	0.393	108.57	TruStrain™			4	0.000236	20.908	82531	32603	0.395	96.177	TruStrain™			4	0.000236	21.665	85321	34244	0.401	99.658	TruStrain™
5	0.000314	0.0314	31.35	92789	36627	0.395	144.21	TruStrain™			5	0.000314	27.813	82311	32603	0.396	127.94	TruStrain™			5	0.000314	28.781	84947	34152	0.402	132.39	TruStrain™
6	0.000419	0.0419	41.637	92346	36567	0.396	191.53	TruStrain™			6	0.000419	36.935	81999	32579	0.397	169.91	TruStrain™			6	0.000419	38.215	84566	34133	0.404	175.79	TruStrain™
7	0.000559	0.0559	55.215	91788	36464	0.397	253.99	TruStrain™			7	0.000559	49.035	81520	32522	0.399	225.56	TruStrain™			7	0.000559	50.629	83901	34036	0.406	232.9	TruStrain™
8	0.000746	0.0746	73.068	91011	36313	0.399	336.12	TruStrain™			8	0.000744	64.944	80985	32428	0.4	298.75	TruStrain™			8	0.000746	66.992	83191	33857	0.407	308.17	TruStrain™
9	0.000995	0.0995	96.36	89934	36058	0.401	443.26	TruStrain™			9	0.000993	85.964	80322	32289	0.402	395.44	TruStrain™			9	0.000994	88.357	82248	33613	0.409	406.45	TruStrain™
10	0.00133	0.133	126.49	88437	35595	0.402	581.84	TruStrain™			10	0.00132	113.67	79605	32123	0.404	522.88	TruStrain™			10	0.00133	116.16	81042	33233	0.41	534.36	TruStrain™
11	0.00177	0.177	165.13	86586	34942	0.404	759.62	TruStrain™			11	0.00177	150.02	78767	31861	0.404	690.11	TruStrain™			11	0.00177	152.14	79564	32693	0.411	699.85	TruStrain™
12	0.00236	0.236	214.82	84441	34139	0.404	988.2	TruStrain™			12	0.00236	197.74	77823	31517	0.405	909.61	TruStrain™			12	0.00236	198.64	77875	32018	0.411	913.75	TruStrain™
13	0.00315	0.315	278.46	82080	33185	0.404	1280.9	TruStrain™			13	0.00314	258.93	76417	30929	0.405	1191.1	TruStrain™			13	0.00315	258.91	76065	31216	0.41	1191	TruStrain™
14	0.0042	0.42	359.93	79556	32090	0.403	1655.7	TruStrain™			14	0.00419	336.62	74530	30066	0.403	1548.5	TruStrain™			14	0.0042	336.03	74090	30297	0.409	1545.8	TruStrain™
15	0.0056	0.56	465.33	77165	31008	0.402	2140.6	TruStrain™			15	0.00559	435.44	72342	29053	0.402	2003.1	TruStrain™			15	0.0056	435.54	72080	29339	0.407	2003.5	TruStrain™
16	0.00746	0.746	597.78	74387	29745	0.4	2749.8	TruStrain™			16	0.00745	560.55	69885	27915	0.399	2578.6	TruStrain™			16	0.00746	561.71	69745	28246	0.405	2583.9	TruStrain™
17	0.00995	0.995	763.65	71291	28397	0.398	3512.9	TruStrain™			17	0.00993	720.44	67395	26807	0.398	3314.1	TruStrain™			17	0.00995	718.78	66976	27012	0.403	3306.4	TruStrain™
18	0.0133	1.33	975.74	68336	27147	0.397	4488.5	TruStrain™			18	0.0132	920.97	64630	25642	0.397	4236.5	TruStrain™			18	0.0133	918.64	64198	25847	0.403	4225.8	TruStrain™
19	0.0177	1.77	1242.8	65252	25950	0.398	5717	TruStrain™			19	0.0177	1176.9	61932	24576	0.397	5413.8	TruStrain™			19	0.0177	1173.7	61479	24803	0.403	5399.2	TruStrain™
20	0.0236	2.36	1579.7	62155	24854	0.4	7266.9	TruStrain™			20	0.0236	1502.9	59275	23606	0.398	6913.3	TruStrain™			20	0.0236	1495.4	58698	23824	0.406	6879.1	TruStrain™
21	0.0315	3.15	2001.8	58970	23836	0.404	9208.2	TruStrain™			21	0.0314	1915.8	56594	22724	0.402	8812.9	TruStrain™			21	0.0315	1902.1	55903	22936	0.41	8749.9	TruStrain™
22	0.042	4.2	2526.8	55692	22884	0.411	11624	TruStrain™			22	0.0419	2431.2	53753	21876	0.407	11184	TruStrain™			22	0.042	2407.6	52925	22078	0.417	11075	TruStrain™
23	0.056	5.6	3167.7	52175	21938	0.42	14571	TruStrain™			23	0.0559	3065.8	50689	21028	0.415	14103	TruStrain™			23	0.056	3028.8	49759	21214	0.426	13933	TruStrain™
24	0.0746	7.46	3937.6	48412	20968	0.433	18113	TruStrain™			24	0.0745	3831.5	47321	20140	0.426	17625	TruStrain™			24	0.0747	3777	46333	20315	0.438	17375	TruStrain™
25	0.0995	9.95	4844.6	44393	19955	0.45	22285	TruStrain™			25	0.0994	4740	43677	19199	0.44	21805	TruStrain™			25	0.0996	4656.3	42576	19341	0.454	21419	TruStrain™
26	0.133	13.3	5881.6	40095	18858	0.47	27056	TruStrain™			26	0.132	5792.5	39763	18179	0.457	26646	TruStrain™			26	0.133	5666.4	38565	18281	0.474	26066	TruStrain™
27	0.177	17.7	7043	35637	17681	0.496	32398	TruStrain™			27	0.177	6984.8	35652	17086	0.479	32131	TruStrain™			27	0.177	6798.8	34367	17133	0.499	31275	TruStrain™
28	0.236	23.6	8304.5	31119	16412	0.527	38201	TruStrain™			28	0.236	8297.9	31408	15938	0.507	38171	TruStrain™			28	0.236	8035.7	30085	15908	0.529	36965	TruStrain™
29	0.315	31.5	9645.3	26665	15103	0.566	44369	TruStrain™			29	0.314	9708.4	27170	14719	0.542	44659	TruStrain™			29	0.315	9364.4	25893	14640	0.565	43077	TruStrain™
30	0.42	42	11063	22484	13754	0.612	50890	TruStrain™			30	0.419	11189	23071	13453	0.583	51471	TruStrain™			30	0.42	10767	21906	13345	0.609	49528	TruStrain™
31	0.559	55.9	12528	18653	12388	0.664	57629	TruStrain™			31	0.559	12698	19207	12149	0.633	58412	TruStrain™			31	0.559	12195	18182	12023	0.661	56100	TruStrain™
32	0.746	74.6	14048	15255	11026	0.723	64623	TruStrain™			32	0.745	14204	15696	10819	0.689	65341	TruStrain™			32	0.746	13664	14850	10705	0.721	62856	TruStrain™
33	0.995	99.5	15438	12174	9617.3	0.79	71016	TruStrain™			33	0.994	15642	12570	9474.5	0.754	71956	TruStrain™			33	0.995	15008	11828	9353.2	0.791	69037	TruStrain™

## Sheet: Kentucky coffee
Point No.	Shear Strain		Shear Stress	Storage Modulus	Loss Modulus	Loss Factor	Torque	Status			Point No.	Shear Strain	Shear Stress	Storage Modulus	Loss Modulus	Loss Factor	Torque	Status			Point No.	Shear Strain	Shear Stress	Storage Modulus	Loss Modulus	Loss Factor	Torque	Status
	[1]	%	[Pa]	[Pa]	[Pa]	[1]	[µN·m]					[1]	[Pa]	[Pa]	[Pa]	[1]	[µN·m]					[1]	[Pa]	[Pa]	[Pa]	[1]	[µN·m]
1	9.99e-05	0.00999	24.905	223040	111210	0.499	114.56	TruStrain™			1	0.0001	23.816	213220	106270	0.498	109.55	WMa,TruStrain™			1	0.0001	22.279	199890	98151	0.491	102.49	WMa,TruStrain™
2	0.000133	0.0133	33.292	223360	111570	0.5	153.15	TruStrain™			2	0.000133	31.799	213350	106610	0.5	146.28	TruStrain™			2	0.000133	29.709	200080	98073	0.49	136.66	TruStrain™
3	0.000177	0.0177	44.312	223560	111650	0.499	203.84	TruStrain™			3	0.000177	42.308	213490	106680	0.5	194.62	TruStrain™			3	0.000177	39.452	199700	97941	0.49	181.48	TruStrain™
4	0.000236	0.0236	59.03	223320	111650	0.5	271.54	TruStrain™			4	0.000236	56.513	213800	106860	0.5	259.96	TruStrain™			4	0.000236	52.645	199900	98051	0.491	242.17	TruStrain™
5	0.000316	0.0316	78.696	222990	111750	0.501	362	TruStrain™			5	0.000316	75.423	213710	107030	0.501	346.95	TruStrain™			5	0.000315	70.19	199790	98277	0.492	322.88	TruStrain™
6	0.000421	0.0421	104.94	222640	111950	0.503	482.75	TruStrain™			6	0.000421	100.54	213560	107190	0.502	462.49	TruStrain™			6	0.000421	93.32	198940	98265	0.494	429.28	TruStrain™
7	0.000561	0.0561	139.46	221840	112030	0.505	641.51	TruStrain™			7	0.000561	133.85	212960	107260	0.504	615.7	TruStrain™			7	0.000561	124.18	198140	98388	0.497	571.23	TruStrain™
8	0.000749	0.0749	185.26	220540	112020	0.508	852.21	TruStrain™			8	0.000749	177.93	212050	107320	0.506	818.49	TruStrain™			8	0.000748	164.66	196790	98317	0.5	757.43	TruStrain™
9	0.000999	0.0999	245.29	218670	111890	0.512	1128.4	TruStrain™			9	0.000999	236.45	211010	107480	0.509	1087.7	TruStrain™			9	0.000999	218.25	195190	98298	0.504	1004	TruStrain™
10	0.00133	0.133	324.18	216370	111710	0.516	1491.2	TruStrain™			10	0.00133	313.24	209370	107540	0.514	1440.9	TruStrain™			10	0.00133	288.34	192990	98147	0.509	1326.4	TruStrain™
11	0.00177	0.177	427.4	213490	111450	0.522	1966.1	TruStrain™			11	0.00178	414.59	207230	107580	0.519	1907.1	TruStrain™			11	0.00178	380.26	190460	98006	0.515	1749.2	TruStrain™
12	0.00237	0.237	561.47	209660	110900	0.529	2582.8	TruStrain™			12	0.00237	545.16	203850	107220	0.526	2507.8	TruStrain™			12	0.00237	499.99	187260	97746	0.522	2300	TruStrain™
13	0.00316	0.316	732.09	204300	109790	0.537	3367.7	TruStrain™			13	0.00316	712.14	198960	106350	0.535	3275.9	TruStrain™			13	0.00316	654.02	182990	97143	0.531	3008.6	TruStrain™
14	0.00421	0.421	945.29	196950	107850	0.548	4348.4	TruStrain™			14	0.00421	922.65	192480	104920	0.545	4244.3	TruStrain™			14	0.00421	845.37	176590	95640	0.542	3888.8	TruStrain™
15	0.00561	0.561	1210.1	188090	105370	0.56	5566.4	TruStrain™			15	0.00561	1188.9	184930	103260	0.558	5469.2	TruStrain™			15	0.00561	1080.6	168330	93379	0.555	4970.9	TruStrain™
16	0.00749	0.749	1536.8	177900	102470	0.576	7069.4	TruStrain™			16	0.00748	1519	175940	101170	0.575	6987.5	TruStrain™			16	0.00749	1368.9	158800	90670	0.571	6296.8	TruStrain™
17	0.00998	0.998	1935.6	166590	99272	0.596	8904	TruStrain™			17	0.00998	1927	165850	98799	0.596	8864.3	TruStrain™			17	0.00998	1721.3	148420	87766	0.591	7917.9	TruStrain™
18	0.0133	1.33	2409.6	153800	95467	0.621	11084	TruStrain™			18	0.0133	2420.7	154460	95995	0.621	11136	TruStrain™			18	0.0133	2136.8	136610	84283	0.617	9829.3	TruStrain™
19	0.0178	1.78	2968.8	140150	91279	0.651	13657	TruStrain™			19	0.0178	3004.7	141750	92510	0.653	13822	TruStrain™			19	0.0178	2629.5	124280	80620	0.649	12096	TruStrain™
20	0.0237	2.37	3620	125980	86689	0.688	16652	TruStrain™			20	0.0237	3690	128320	88524	0.69	16974	TruStrain™			20	0.0237	3207.4	111690	76719	0.687	14754	TruStrain™
21	0.0316	3.16	4368.1	111720	81649	0.731	20094	TruStrain™			21	0.0316	4480.8	114470	83929	0.733	20612	TruStrain™			21	0.0316	3880.5	99224	72575	0.731	17851	TruStrain™
22	0.0421	4.21	5215.5	97742	76126	0.779	23992	TruStrain™			22	0.0421	5383.7	100740	78782	0.782	24765	TruStrain™			22	0.0421	4653.3	87097	68064	0.781	21405	TruStrain™
23	0.0561	5.61	6164.4	84445	70189	0.831	28357	TruStrain™			23	0.0561	6398.5	87454	73095	0.836	29434	TruStrain™			23	0.0561	5526.9	75496	63192	0.837	25424	TruStrain™
24	0.0749	7.49	7198.5	71927	63809	0.887	33113	TruStrain™			24	0.0749	7523.6	74943	66953	0.893	34609	TruStrain™			24	0.0749	6509.6	64734	58047	0.897	29945	TruStrain™
25	0.0998	9.98	8318.5	60531	57258	0.946	38265	TruStrain™			25	0.0998	8743.5	63395	60426	0.953	40221	TruStrain™			25	0.0998	7595.2	54897	52663	0.959	34938	TruStrain™
26	0.133	13.3	9466.5	50081	50472	1.008	43546	TruStrain™			26	0.133	10034	52893	53697	1.015	46159	TruStrain™			26	0.133	8757.6	45933	47084	1.025	40286	TruStrain™
27	0.178	17.8	10588	40644	43644	1.074	48707	TruStrain™			27	0.178	11328	43386	46788	1.078	52112	TruStrain™			27	0.178	9976.3	37889	41490	1.095	45892	TruStrain™
28	0.237	23.7	11418	31655	36385	1.149	52525	TruStrain™			28	0.237	12529	34815	39853	1.145	57633	TruStrain™			28	0.237	11172	30621	35898	1.172	51391	TruStrain™
29	0.316	31.6	11671	22960	28972	1.262	53689	TruStrain™			29	0.316	13345	26847	32648	1.216	61390	TruStrain™			29	0.316	12160	23911	30190	1.263	55938	TruStrain™
30	0.421	42.1	11710	16102	22680	1.408	53868	TruStrain™			30	0.421	13325	19164	25187	1.314	61295	TruStrain™			30	0.421	12571	17647	24083	1.365	57826	TruStrain™
31	0.561	56.1	11348	10812	17081	1.58	52200	TruStrain™			31	0.561	12442	12409	18363	1.48	57234	TruStrain™			31	0.561	12022	11982	17746	1.481	55301	TruStrain™
32	0.749	74.9	10860	7215.4	12588	1.745	49958	TruStrain™			32	0.749	11002	7685.2	12530	1.63	50611	TruStrain™			32	0.749	11060	7818.6	12538	1.604	50879	TruStrain™
33	0.998	99.8	10822	5071.3	9586.5	1.89	49781	TruStrain™			33	0.998	10223	4896.8	8994.4	1.837	47025	TruStrain™			33	0.998	10088	4994.3	8789.9	1.76	46403	TruStrain™
