# Supplementary material for: Identification of gluten-like proteins in selected pod bearing leguminous tree seeds
Source: PLoS One. 2021 Apr 5;16(4):e0249427. doi: 10.1371/journal.pone.0249427 (PMC8021184; doi:10.1371/journal.pone.0249427)
Supplement: S2 Data — (XLSX) [file pone.0249427.s002.XLSX]

## Sheet: Sheet1
										KC = Kentucky coffee
Name	Mass	Protein %	Nitrogen %	Protein factor		Avg Protein %	SD			M = Mesquite
M 1	0.2045	63.7	10.2	6.25		63.755	0.055			CC = Commercial carob
M 2	0.2092	63.81	10.2	6.25						C = Carob
CC 1	0.1924	49.64	7.94	6.25		49.895	0.255			TB = Honey locust
CC 2	0.1949	50.15	8.02	6.25
C 1	0.1771	53.15	8.5	6.25		52.955	0.195
C 2	0.1757	52.76	8.44	6.25
TB 1	0.2066	50.77	8.12	6.25		50.645	0.125
TB 2	0.2042	50.52	8.08	6.25
KC 1	0.2018	31.27	5	6.25		31.525	0.255
KC 2	0.2023	31.78	5.09	6.25
Name	Avg Protein %	Weight 10mg protein basis (mg)
M 1	63.755	15.685
M 2
CC 1	49.895	20.0421
CC 2
C 1	52.955	18.884
C 2
TB 1	50.645	19.7453
TB 2
KC 1	31.525	31.7209
KC 2
