# Supplementary material for: Identification of gluten-like proteins in selected pod bearing leguminous tree seeds
Source: PLoS One. 2021 Apr 5;16(4):e0249427. doi: 10.1371/journal.pone.0249427 (PMC8021184; doi:10.1371/journal.pone.0249427)
Supplement: S3 Data — (XLSX) [file pone.0249427.s003.xlsx]

## Sheet: Sheet1
sample	Water holding capacity ml/g	Average	SD
Vital gluten rep1	1.69	1.73	0.05
Vital gluten rep2	1.76
Commercial carob rep1	1.83	1.79	0.06
Commercial carob rep2	1.75
Carob rep1	2.27	2.32	0.06
Carob rep2	2.36
Honey locust rep1	2.02	2.04	0.03
Honey locust rep2	2.06
Kentucky coffee rep1	1.63	1.62	0.02
Kentucky coffee rep2	1.61
Mesquite rep1	1.8	1.81	0.02
Mesquite rep2	1.82
