# Supplementary material for: Identification of gluten-like proteins in selected pod bearing leguminous tree seeds
Source: PLoS One. 2021 Apr 5;16(4):e0249427. doi: 10.1371/journal.pone.0249427 (PMC8021184; doi:10.1371/journal.pone.0249427)
Supplement: S4 Data — (XLSX) [file pone.0249427.s004.xlsx]

## Sheet: Vital Gluten
Point No.	Angular Frequency	Storage Modulus	Loss Modulus	Loss Factor	Shear Strain	Shear Stress	Torque	Status			Point No.	Angular Frequency	Storage Modulus	Loss Modulus	Loss Factor	Shear Strain	Shear Stress	Torque	Status		Point No.	Angular Frequency	Storage Modulus	Loss Modulus	Loss Factor	Shear Strain	Shear Stress	Torque	Status		Point No.	Angular Frequency	Storage Modulus	Loss Modulus	Loss Factor	Shear Strain	Shear Stress	Torque	Status
	[rad/s]	[Pa]	[Pa]	[1]	[%]	[Pa]	[mN·m]					[rad/s]	[Pa]	[Pa]	[1]	[%]	[Pa]	[mN·m]				[rad/s]	[Pa]	[Pa]	[1]	[%]	[Pa]	[mN·m]				[rad/s]	[Pa]	[Pa]	[1]	[%]	[Pa]	[mN·m]
1	0.1	7413.9	6678.9	0.901	0.02	1.9973	0.0091877	WMa,TruStrain™			1	0.1	8352.6	7918.5	0.948	0.02	2.3043	0.0106	WMa,TruStrain™		1	0.1	6918.5	6149.6	0.889	0.02	1.8533	0.0085253	WMa,TruStrain™		1	0.1	5331.9	266.92	0.05	0.0199	1.0607	0.0048792	MV-,WMa,TruStrain™
2	0.158	6649.1	4520.1	0.68	0.02	1.608	0.007397	WMa,TruStrain™			2	0.158	7689.7	5079.1	0.661	0.02	1.8426	0.0084762	WMa,TruStrain™		2	0.158	6001.7	3779.4	0.63	0.02	1.419	0.0065273	WMa,TruStrain™		2	0.158	8924.2	3575.2	0.401	0.02	1.9179	0.0088227	WMa,TruStrain™
3	0.251	9805.8	5003.2	0.51	0.02	2.2018	0.010128	WMa,TruStrain™			3	0.251	10824	5623.9	0.52	0.02	2.4374	0.011212	WMa,TruStrain™		3	0.251	8810.5	4176.8	0.474	0.02	1.9496	0.0089684	WMa,TruStrain™		3	0.251	8045.4	4226	0.525	0.02	1.8151	0.0083498	WMa,TruStrain™
4	0.398	10939	6165.1	0.564	0.02	2.5091	0.011542	WMa,TruStrain™			4	0.398	12324	6716.5	0.545	0.02	2.804	0.012899	WMa,TruStrain™		4	0.398	9747.7	5218.9	0.535	0.02	2.2105	0.010168	WMa,TruStrain™		4	0.398	9613.4	4314.9	0.449	0.02	2.1058	0.0096866	WMa,TruStrain™
5	0.631	12571	6845.6	0.545	0.0201	2.8835	0.013264	WMa,TruStrain™			5	0.631	13889	7488.8	0.539	0.0201	3.1668	0.014567	WMa,TruStrain™		5	0.631	11039	5824.1	0.528	0.0201	2.5148	0.011568	WMa,TruStrain™		5	0.631	11113	5311.5	0.478	0.02	2.4602	0.011317	WMa,TruStrain™
6	1	14527	8114	0.559	0.02	3.3242	0.015292	TruStrain™			6	1	16226	8768.8	0.54	0.02	3.6833	0.016943	TruStrain™		6	1	12795	6789	0.531	0.02	2.8935	0.01331	TruStrain™		6	1	12512	5851.2	0.468	0.0199	2.7522	0.01266	WMa,TruStrain™
7	1.58	16735	9375.7	0.56	0.02	3.8314	0.017625	TruStrain™			7	1.58	18467	10285	0.557	0.02	4.2301	0.019459	WMa,TruStrain™		7	1.58	14594	7830.5	0.537	0.0199	3.3029	0.015194	WMa,TruStrain™		7	1.58	14205	6815.1	0.48	0.02	3.1498	0.014489	TruStrain™
8	2.51	19339	10898	0.564	0.02	4.4419	0.020433	TruStrain™			8	2.51	21362	11964	0.56	0.02	4.8918	0.022503	TruStrain™		8	2.51	16756	9218.7	0.55	0.02	3.8235	0.017588	TruStrain™		8	2.51	16151	7950.4	0.492	0.02	3.5966	0.016544	TruStrain™
9	3.98	22335	12584	0.563	0.0199	5.1095	0.023504	TruStrain™			9	3.98	24746	13879	0.561	0.02	5.6716	0.02609	TruStrain™		9	3.98	19332	10643	0.551	0.0199	4.4007	0.020244	TruStrain™		9	3.98	18358	9269.6	0.505	0.02	4.1091	0.018902	TruStrain™
10	6.31	25898	14664	0.566	0.02	5.9466	0.027355	TruStrain™			10	6.31	28561	16159	0.566	0.02	6.5646	0.030197	TruStrain™		10	6.31	22283	12508	0.561	0.02	5.1105	0.023509	TruStrain™		10	6.31	20914	10703	0.512	0.02	4.7009	0.021624	TruStrain™
11	10	29945	17040	0.569	0.02	6.8844	0.031669	TruStrain™			11	10	33038	18712	0.566	0.02	7.5835	0.034885	TruStrain™		11	10	25668	14624	0.57	0.02	5.9037	0.027157	TruStrain™		11	10	23920	12537	0.524	0.02	5.3955	0.02482	TruStrain™
12	15.8	34734	19733	0.568	0.02	7.9811	0.036713	TruStrain™			12	15.8	38354	21765	0.567	0.02	8.8151	0.04055	TruStrain™		12	15.8	29712	17097	0.575	0.02	6.85	0.03151	TruStrain™		12	15.8	27368	14620	0.534	0.02	6.1956	0.0285	TruStrain™
13	25.1	40275	22827	0.567	0.02	9.2509	0.042555	TruStrain™			13	25.1	44499	25283	0.568	0.02	10.23	0.047058	TruStrain™		13	25.1	34467	20017	0.581	0.02	7.9665	0.036647	TruStrain™		13	25.1	31412	17066	0.543	0.02	7.1421	0.032854	TruStrain™
14	39.8	46725	26388	0.565	0.02	10.726	0.049343	TruStrain™			14	39.8	51606	29364	0.569	0.02	11.864	0.054574	TruStrain™		14	39.8	40058	23440	0.585	0.02	9.279	0.042684	TruStrain™		14	39.8	36061	19966	0.554	0.02	8.2349	0.037881	TruStrain™
15	63.1	54219	30599	0.564	0.0199	12.415	0.057108	TruStrain™			15	63.1	59992	34039	0.567	0.0199	13.755	0.063276	TruStrain™		15	63.1	46607	27520	0.59	0.0199	10.792	0.049642	TruStrain™		15	63.1	41606	23456	0.564	0.0199	9.5204	0.043795	TruStrain™
16	100	62794	35443	0.564	0.02	14.443	0.066438	TruStrain™			16	100	69577	39409	0.566	0.02	16.012	0.073657	TruStrain™		16	100	54206	32281	0.596	0.02	12.641	0.058149	TruStrain™		16	100	47995	27664	0.576	0.02	11.091	0.051021	TruStrain™

## Sheet: Commerical Carob
Point No.	Angular Frequency	Storage Modulus	Loss Modulus	Loss Factor	Shear Strain	Shear Stress	Torque	Status		Point No.	Angular Frequency	Storage Modulus	Loss Modulus	Loss Factor	Shear Strain	Shear Stress	Torque	Status			Point No.	Angular Frequency	Storage Modulus	Loss Modulus	Loss Factor	Shear Strain	Shear Stress	Torque	Status
	[rad/s]	[Pa]	[Pa]	[1]	[%]	[Pa]	[mN·m]				[rad/s]	[Pa]	[Pa]	[1]	[%]	[Pa]	[mN·m]					[rad/s]	[Pa]	[Pa]	[1]	[%]	[Pa]	[mN·m]
1	0.1	30033	8734.2	0.291	0.0386	12.083	0.055585	WMa,TruStrain™		1	0.1	35802	8321.3	0.232	0.0328	12.065	0.055499	WMa,TruStrain™			1	0.1	28710	7995.2	0.278	0.0382	11.396	0.052422	WMa,TruStrain™
2	0.158	37893	10028	0.265	0.0196	7.6905	0.035377	WMa,TruStrain™		2	0.158	42982	11120	0.259	0.0205	9.0867	0.041799	WMa,TruStrain™			2	0.158	36664	9281.1	0.253	0.0194	7.3526	0.033822	WMa,TruStrain™
3	0.251	38353	11490	0.3	0.0139	5.5839	0.025686	WMa,TruStrain™		3	0.251	44024	12477	0.283	0.0234	10.726	0.049341	WMa,TruStrain™			3	0.251	36660	10868	0.296	0.0141	5.3804	0.02475	WMa,TruStrain™
4	0.398	42526	11433	0.269	0.0183	8.0603	0.037078	WMa,TruStrain™		4	0.398	48481	12853	0.265	0.0183	9.1736	0.042199	WMa,TruStrain™			4	0.398	41176	11080	0.269	0.0183	7.801	0.035885	WMa,TruStrain™
5	0.631	46324	13246	0.286	0.02	9.6125	0.044218	WMa,TruStrain™		5	0.631	52920	14437	0.273	0.0199	10.922	0.05024	WMa,TruStrain™			5	0.631	45193	12724	0.282	0.02	9.3746	0.043124	WMa,TruStrain™
6	1	50315	14076	0.28	0.0198	10.365	0.047682	WMa,TruStrain™		6	1	57034	15330	0.269	0.0198	11.671	0.053686	WMa,TruStrain™			6	1	48761	13384	0.274	0.0198	10.035	0.046163	WMa,TruStrain™
7	1.58	54541	15601	0.286	0.0199	11.266	0.051823	WMa,TruStrain™		7	1.58	61742	16779	0.272	0.0198	12.691	0.058379	WMa,TruStrain™			7	1.58	53015	14931	0.282	0.0199	10.945	0.050348	WMa,TruStrain™
8	2.51	59218	16959	0.286	0.0199	12.252	0.05636	WMa,TruStrain™		8	2.51	66935	18224	0.272	0.0198	13.76	0.063299	WMa,TruStrain™			8	2.51	57399	16225	0.283	0.0199	11.875	0.054626	WMa,TruStrain™
9	3.98	63815	18492	0.29	0.0199	13.241	0.060911	WMa,TruStrain™		9	3.98	71721	20089	0.28	0.0199	14.79	0.068035	TruStrain™			9	3.98	61743	17650	0.286	0.0199	12.804	0.058901	WMa,TruStrain™
10	6.31	69315	20564	0.297	0.0199	14.363	0.06607	TruStrain™		10	6.31	77439	22085	0.285	0.0198	15.978	0.073499	TruStrain™			10	6.31	67076	19623	0.293	0.0199	13.884	0.063868	TruStrain™
11	10	74886	22681	0.303	0.0199	15.544	0.071502	TruStrain™		11	10	83948	24592	0.293	0.0198	17.357	0.079842	TruStrain™			11	10	72817	21832	0.3	0.0199	15.126	0.069582	TruStrain™
12	15.8	81725	25487	0.312	0.0199	17.006	0.078228	TruStrain™		12	15.8	90910	27300	0.3	0.0198	18.831	0.086622	TruStrain™			12	15.8	78607	24317	0.309	0.0199	16.355	0.075233	TruStrain™
13	25.1	88676	28649	0.323	0.0199	18.52	0.085192	TruStrain™		13	25.1	98480	30734	0.312	0.0198	20.477	0.094193	TruStrain™			13	25.1	85802	27233	0.317	0.0199	17.878	0.082238	TruStrain™
14	39.8	97033	32258	0.332	0.0199	20.305	0.093406	TruStrain™		14	39.8	107290	34596	0.322	0.0198	22.355	0.10284	TruStrain™			14	39.8	93334	30632	0.328	0.0199	19.528	0.089831	TruStrain™
15	63.1	106520	36399	0.342	0.0198	22.34	0.10277	TruStrain™		15	63.1	117260	39144	0.334	0.0198	24.531	0.11285	TruStrain™			15	63.1	102140	34747	0.34	0.0198	21.416	0.098514	TruStrain™
16	100	117700	41139	0.35	0.0199	24.802	0.11409	TruStrain™		16	100	128810	44420	0.345	0.0199	27.068	0.12452	TruStrain™			16	100	111850	39481	0.353	0.0199	23.611	0.10861	TruStrain™

## Sheet:  Carob
Point No.	Angular Frequency	Storage Modulus	Loss Modulus	Loss Factor	Shear Strain	Shear Stress	Torque	Status		Point No.	Angular Frequency	Storage Modulus	Loss Modulus	Loss Factor	Shear Strain	Shear Stress	Torque	Status				Point No.	Angular Frequency	Storage Modulus	Loss Modulus	Loss Factor	Shear Strain	Shear Stress	Torque	Status
	[rad/s]	[Pa]	[Pa]	[1]	[%]	[Pa]	[mN·m]				[rad/s]	[Pa]	[Pa]	[1]	[%]	[Pa]	[mN·m]						[rad/s]	[Pa]	[Pa]	[1]	[%]	[Pa]	[mN·m]
1	0.1	47195	10679	0.226	0.0244	11.802	0.054291	WMa,TruStrain™		1	0.1	44424	7977.8	0.18	0.0189	8.5495	0.039328	WMa,TruStrain™				1	0.1	44925	9145.6	0.204	0.0197	9.0137	0.041463	WMa,TruStrain™
2	0.158	56174	17016	0.303	0.0203	11.909	0.054783	WMa,TruStrain™		2	0.158	54066	16125	0.298	0.0199	11.219	0.051609	WMa,TruStrain™				2	0.158	55674	17750	0.319	0.0197	11.495	0.052876	WMa,TruStrain™
3	0.251	57536	18477	0.321	0.0209	12.606	0.057988	WMa,TruStrain™		3	0.251	56227	17807	0.317	0.0196	11.532	0.05305	WMa,TruStrain™				3	0.251	57088	18905	0.331	0.0192	11.521	0.052995	WMa,TruStrain™
4	0.398	64315	18771	0.292	0.0196	13.126	0.060379	WMa,TruStrain™		4	0.398	62135	18205	0.293	0.0197	12.741	0.058611	WMa,TruStrain™				4	0.398	63683	19438	0.305	0.0198	13.181	0.060633	WMa,TruStrain™
5	0.631	70065	21475	0.307	0.0199	14.606	0.067189	WMa,TruStrain™		5	0.631	67784	20159	0.297	0.0199	14.085	0.064793	WMa,TruStrain™				5	0.631	69807	22021	0.315	0.0199	14.568	0.067015	WMa,TruStrain™
6	1	76298	22890	0.3	0.0199	15.854	0.072931	WMa,TruStrain™		6	1	73559	21923	0.298	0.0199	15.275	0.070264	WMa,TruStrain™				6	1	76172	23360	0.307	0.0199	15.849	0.072909	WMa,TruStrain™
7	1.58	83075	25346	0.305	0.0199	17.289	0.079529	WMa,TruStrain™		7	1.58	79974	23916	0.299	0.0199	16.612	0.076414	WMa,TruStrain™				7	1.58	82812	25896	0.313	0.0199	17.261	0.079404	WMa,TruStrain™
8	2.51	90163	27840	0.309	0.0199	18.797	0.086467	TruStrain™		8	2.51	86976	26296	0.302	0.0199	18.095	0.083237	TruStrain™				8	2.51	90162	28507	0.316	0.0199	18.826	0.0866	TruStrain™
9	3.98	98119	30996	0.316	0.0199	20.504	0.09432	TruStrain™		9	3.98	94299	29156	0.309	0.0199	19.626	0.09028	TruStrain™				9	3.98	98003	31665	0.323	0.0199	20.505	0.094323	TruStrain™
10	6.31	106900	34597	0.324	0.0199	22.33	0.10272	TruStrain™		10	6.31	102580	32376	0.316	0.0199	21.379	0.098344	TruStrain™				10	6.31	107050	35559	0.332	0.0199	22.446	0.10325	TruStrain™
11	10	116780	38865	0.333	0.0199	24.491	0.11266	TruStrain™		11	10	111530	36333	0.326	0.0199	23.348	0.1074	TruStrain™				11	10	117040	40213	0.344	0.0199	24.65	0.11339	TruStrain™
12	15.8	127920	44103	0.345	0.0199	26.956	0.124	TruStrain™		12	15.8	121850	40872	0.335	0.0199	25.572	0.11763	TruStrain™				12	15.8	128400	45415	0.354	0.0199	27.085	0.12459	TruStrain™
13	25.1	140340	50224	0.358	0.0199	29.679	0.13652	TruStrain™		13	25.1	133510	46310	0.347	0.0199	28.124	0.12937	TruStrain™				13	25.1	141180	51625	0.366	0.0199	29.909	0.13758	TruStrain™
14	39.8	154370	57206	0.371	0.0199	32.777	0.15078	TruStrain™		14	39.8	146530	52697	0.36	0.0199	30.988	0.14255	TruStrain™				14	39.8	155710	58689	0.377	0.0199	33.099	0.15226	TruStrain™
15	63.1	170660	65333	0.383	0.0199	36.395	0.16742	TruStrain™		15	63.1	161390	59950	0.371	0.0199	34.284	0.15771	TruStrain™				15	63.1	172450	66858	0.388	0.0199	36.819	0.16937	TruStrain™
16	100	189330	74766	0.395	0.0199	40.448	0.18607	TruStrain™		16	100	177990	68259	0.383	0.0199	37.95	0.17457	TruStrain™				16	100	191570	76261	0.398	0.0199	40.977	0.1885	TruStrain™

## Sheet: Honey Locust
Point No.	Angular Frequency	Storage Modulus	Loss Modulus	Loss Factor	Shear Strain	Shear Stress	Torque	Status		Point No.	Angular Frequency	Storage Modulus	Loss Modulus	Loss Factor	Shear Strain	Shear Stress	Torque	Status		Point No.	Angular Frequency	Storage Modulus	Loss Modulus	Loss Factor	Shear Strain	Shear Stress	Torque	Status
	[rad/s]	[Pa]	[Pa]	[1]	[%]	[Pa]	[mN·m]				[rad/s]	[Pa]	[Pa]	[1]	[%]	[Pa]	[mN·m]				[rad/s]	[Pa]	[Pa]	[1]	[%]	[Pa]	[mN·m]
1	0.1	46411	11124	0.24	0.018	8.58	0.039468	WMa,TruStrain™		1	0.1	51678	26001	0.503	0.0191	11.06	0.050878	WMa,TruStrain™		1	0.1	42311	10588	0.25	0.0188	8.2134	0.037782	WMa,TruStrain™
2	0.158	59334	21877	0.369	0.0198	12.496	0.057484	WMa,TruStrain™		2	0.158	53031	21354	0.403	0.02	11.413	0.052502	WMa,TruStrain™		2	0.158	53633	20126	0.375	0.0199	11.388	0.052387	WMa,TruStrain™
3	0.251	62407	23682	0.379	0.0197	13.121	0.060357	WMa,TruStrain™		3	0.251	63855	23633	0.37	0.02	13.619	0.062646	WMa,TruStrain™		3	0.251	56753	21971	0.387	0.0198	12.046	0.055413	WMa,TruStrain™
4	0.398	70484	25297	0.359	0.0199	14.918	0.068622	WMa,TruStrain™		4	0.398	70544	26820	0.38	0.02	15.062	0.069284	WMa,TruStrain™		4	0.398	63751	23705	0.372	0.0199	13.545	0.062306	WMa,TruStrain™
5	0.631	78633	28346	0.36	0.0199	16.668	0.076672	WMa,TruStrain™		5	0.631	78312	29119	0.372	0.0199	16.66	0.076636	WMa,TruStrain™		5	0.631	71571	26827	0.375	0.0199	15.24	0.070104	WMa,TruStrain™
6	1	87027	31075	0.357	0.0199	18.424	0.084752	WMa,TruStrain™		6	1	87195	32831	0.377	0.0199	18.572	0.08543	WMa,TruStrain™		6	1	79365	29457	0.371	0.0199	16.878	0.077641	WMa,TruStrain™
7	1.58	96393	35009	0.363	0.0199	20.447	0.094059	WMa,TruStrain™		7	1.58	96936	36498	0.377	0.0199	20.649	0.094989	WMa,TruStrain™		7	1.58	88165	33172	0.376	0.0199	18.781	0.086394	WMa,TruStrain™
8	2.51	106500	39152	0.368	0.0199	22.634	0.10412	TruStrain™		8	2.51	107550	41138	0.383	0.02	22.974	0.10568	TruStrain™		8	2.51	97550	37123	0.381	0.0199	20.81	0.095725	TruStrain™
9	3.98	117920	44212	0.375	0.0199	25.098	0.11545	TruStrain™		9	3.98	119260	46632	0.391	0.0199	25.534	0.11746	TruStrain™		9	3.98	108070	41879	0.388	0.02	23.14	0.10645	TruStrain™
10	6.31	130410	49944	0.383	0.0199	27.827	0.128	TruStrain™		10	6.31	132510	52870	0.399	0.02	28.465	0.13094	TruStrain™		10	6.31	120060	47450	0.395	0.0199	25.737	0.11839	TruStrain™
11	10	144370	56927	0.394	0.0199	30.912	0.1422	TruStrain™		11	10	147520	60432	0.41	0.0199	31.779	0.14618	TruStrain™		11	10	133610	53874	0.403	0.02	28.75	0.13225	TruStrain™
12	15.8	160590	65197	0.406	0.0199	34.546	0.15891	TruStrain™		12	15.8	164450	69383	0.422	0.0199	35.559	0.16357	TruStrain™		12	15.8	148810	61648	0.414	0.02	32.139	0.14784	TruStrain™
13	25.1	179070	75193	0.42	0.0199	38.696	0.178	TruStrain™		13	25.1	184040	79907	0.434	0.0199	39.939	0.18372	TruStrain™		13	25.1	166120	70767	0.426	0.0199	35.995	0.16558	TruStrain™
14	39.8	200090	87075	0.435	0.0199	43.478	0.2	TruStrain™		14	39.8	206590	92391	0.447	0.0199	45.069	0.20732	TruStrain™		14	39.8	186060	81364	0.437	0.0199	40.462	0.18613	TruStrain™
15	63.1	224510	101100	0.45	0.0199	49.112	0.22592	TruStrain™		15	63.1	232700	107200	0.461	0.0199	51.09	0.23502	TruStrain™		15	63.1	209310	94134	0.45	0.0199	45.778	0.21058	TruStrain™
16	100	252720	117820	0.466	0.0199	55.623	0.25587	TruStrain™		16	100	263290	124650	0.473	0.0199	58.1	0.26726	TruStrain™		16	100	236760	109310	0.462	0.02	52.037	0.23937	TruStrain™

## Sheet: Mesquite
Point No.	Angular Frequency	Storage Modulus	Loss Modulus	Loss Factor	Shear Strain	Shear Stress	Torque	Status		Point No.	Angular Frequency	Storage Modulus	Loss Modulus	Loss Factor	Shear Strain	Shear Stress	Torque	Status			Point No.	Angular Frequency	Storage Modulus	Loss Modulus	Loss Factor	Shear Strain	Shear Stress	Torque	Status
	[rad/s]	[Pa]	[Pa]	[1]	[%]	[Pa]	[mN·m]				[rad/s]	[Pa]	[Pa]	[1]	[%]	[Pa]	[mN·m]					[rad/s]	[Pa]	[Pa]	[1]	[%]	[Pa]	[mN·m]
1	0.1	30452	5500.3	0.181	0.0193	5.985	0.027531	WMa,TruStrain™		1	0.1	33339	7440.8	0.223	0.0193	6.6038	0.030378	WMa,TruStrain™			1	0.1	34673	7534.9	0.217	0.0193	6.8486	0.031504	WMa,TruStrain™
2	0.158	39902	14043	0.352	0.0199	8.4058	0.038667	WMa,TruStrain™		2	0.158	43419	15501	0.357	0.0199	9.1718	0.042191	WMa,TruStrain™			2	0.158	43667	15341	0.351	0.02	9.2522	0.042561	WMa,TruStrain™
3	0.251	40417	15621	0.386	0.0199	8.6289	0.039694	WMa,TruStrain™		3	0.251	44348	17150	0.387	0.0198	9.4191	0.043328	WMa,TruStrain™			3	0.251	45165	17003	0.376	0.02	9.6349	0.044321	WMa,TruStrain™
4	0.398	45528	16266	0.357	0.0199	9.6275	0.044287	WMa,TruStrain™		4	0.398	49966	18277	0.366	0.0199	10.603	0.048775	WMa,TruStrain™			4	0.398	50909	18055	0.355	0.0199	10.741	0.049411	WMa,TruStrain™
5	0.631	50858	18858	0.371	0.0199	10.799	0.049677	WMa,TruStrain™		5	0.631	55469	20860	0.376	0.0199	11.81	0.054328	WMa,TruStrain™			5	0.631	56609	20461	0.361	0.0199	11.996	0.055184	WMa,TruStrain™
6	1	56165	20653	0.368	0.0199	11.914	0.054803	WMa,TruStrain™		6	1	61614	22934	0.372	0.0199	13.101	0.060267	WMa,TruStrain™			6	1	62621	22332	0.357	0.0199	13.247	0.060937	WMa,TruStrain™
7	1.58	62287	23403	0.376	0.0199	13.247	0.060937	WMa,TruStrain™		7	1.58	68167	25938	0.381	0.0199	14.535	0.066862	WMa,TruStrain™			7	1.58	69204	25417	0.367	0.0199	14.691	0.067578	WMa,TruStrain™
8	2.51	68985	26285	0.381	0.0199	14.686	0.067557	TruStrain™		8	2.51	75425	29077	0.386	0.0199	16.105	0.074082	TruStrain™			8	2.51	76442	28374	0.371	0.0199	16.244	0.074725	TruStrain™
9	3.98	76436	29685	0.388	0.0199	16.347	0.075197	TruStrain™		9	3.98	83780	32780	0.391	0.0199	17.931	0.082486	TruStrain™			9	3.98	84661	31979	0.378	0.0199	18.046	0.083013	TruStrain™
10	6.31	84953	33537	0.395	0.0199	18.194	0.083694	TruStrain™		10	6.31	93126	37172	0.399	0.0199	19.978	0.091899	TruStrain™			10	6.31	93858	36002	0.384	0.0199	20.051	0.092234	TruStrain™
11	10	94606	38113	0.403	0.0199	20.288	0.093328	TruStrain™		11	10	103600	42099	0.406	0.0199	22.276	0.10247	TruStrain™			11	10	103990	40707	0.391	0.0199	22.268	0.10243	TruStrain™
12	15.8	105430	43380	0.411	0.0199	22.705	0.10444	TruStrain™		12	15.8	115660	47797	0.413	0.0199	24.942	0.11473	TruStrain™			12	15.8	115640	46185	0.399	0.0199	24.811	0.11413	TruStrain™
13	25.1	117770	49719	0.422	0.0199	25.459	0.11711	TruStrain™		13	25.1	129290	54603	0.422	0.0199	27.97	0.12867	TruStrain™			13	25.1	128850	52689	0.409	0.0199	27.742	0.12762	TruStrain™
14	39.8	131860	57134	0.433	0.0199	28.616	0.13164	TruStrain™		14	39.8	144740	62483	0.432	0.0199	31.42	0.14453	TruStrain™			14	39.8	143740	60429	0.42	0.0199	31.07	0.14293	TruStrain™
15	63.1	148230	65992	0.445	0.0199	32.329	0.14871	TruStrain™		15	63.1	162370	71743	0.442	0.0199	35.407	0.16287	TruStrain™			15	63.1	160840	69420	0.432	0.0199	34.932	0.16069	TruStrain™
16	100	167520	76334	0.456	0.0199	36.595	0.16834	TruStrain™		16	100	182670	82511	0.452	0.0199	39.887	0.18349	TruStrain™			16	100	180480	80088	0.444	0.0199	39.273	0.18066	TruStrain™

## Sheet: Kentucky coffee
Point No.	Angular Frequency	Storage Modulus	Loss Modulus	Loss Factor	Shear Strain	Shear Stress	Torque	Status		Point No.	Angular Frequency	Storage Modulus	Loss Modulus	Loss Factor	Shear Strain	Shear Stress	Torque	Status		Point No.	Angular Frequency	Storage Modulus	Loss Modulus	Loss Factor	Shear Strain	Shear Stress	Torque	Status
	[rad/s]	[Pa]	[Pa]	[1]	[%]	[Pa]	[mN·m]				[rad/s]	[Pa]	[Pa]	[1]	[%]	[Pa]	[mN·m]				[rad/s]	[Pa]	[Pa]	[1]	[%]	[Pa]	[mN·m]
1	0.1	71123	24702	0.347	0.02	15.079	0.069364	WMa,TruStrain™		1	0.1	70455	22382	0.318	0.0188	13.904	0.06396	WMa,TruStrain™		1	0.1	79492	23352	0.294	0.0168	13.907	0.063972	WMa,TruStrain™
2	0.158	88710	37727	0.425	0.02	19.245	0.08853	WMa,TruStrain™		2	0.158	87921	35404	0.403	0.02	18.934	0.0871	WMa,TruStrain™		2	0.158	100300	42773	0.426	0.0199	21.741	0.10001	WMa,TruStrain™
3	0.251	97319	42337	0.435	0.0199	21.163	0.097349	WMa,TruStrain™		3	0.251	96254	39859	0.414	0.02	20.807	0.095712	WMa,TruStrain™		3	0.251	110910	47848	0.431	0.02	24.149	0.11109	WMa,TruStrain™
4	0.398	110510	46264	0.419	0.02	23.935	0.1101	WMa,TruStrain™		4	0.398	108430	43950	0.405	0.02	23.383	0.10757	WMa,TruStrain™		4	0.398	126850	52902	0.417	0.02	27.48	0.12641	WMa,TruStrain™
5	0.631	124650	52968	0.425	0.02	27.055	0.12445	WMa,TruStrain™		5	0.631	122930	49932	0.406	0.02	26.511	0.12195	WMa,TruStrain™		5	0.631	143830	59526	0.414	0.02	31.1	0.14306	WMa,TruStrain™
6	1	140010	59777	0.427	0.02	30.414	0.13991	WMa,TruStrain™		6	1	137610	56630	0.412	0.02	29.727	0.13675	WMa,TruStrain™		6	1	162570	67595	0.416	0.02	35.173	0.1618	WMa,TruStrain™
7	1.58	157340	68914	0.438	0.02	34.317	0.15786	WMa,TruStrain™		7	1.58	153950	65274	0.424	0.02	33.408	0.15368	WMa,TruStrain™		7	1.58	183380	78280	0.427	0.02	39.833	0.18323	WMa,TruStrain™
8	2.51	177230	79173	0.447	0.02	38.74	0.17821	TruStrain™		8	2.51	173170	75102	0.434	0.02	37.667	0.17327	TruStrain™		8	2.51	206450	89373	0.433	0.02	44.942	0.20674	TruStrain™
9	3.98	199450	91685	0.46	0.02	43.895	0.20192	TruStrain™		9	3.98	194150	86624	0.446	0.02	42.458	0.19531	TruStrain™		9	3.98	231810	103320	0.446	0.02	50.727	0.23335	TruStrain™
10	6.31	225500	106420	0.472	0.02	49.884	0.22947	TruStrain™		10	6.31	218860	100570	0.46	0.02	48.13	0.2214	TruStrain™		10	6.31	261650	119230	0.456	0.02	57.423	0.26415	TruStrain™
11	10	255620	124040	0.485	0.02	56.793	0.26125	TruStrain™		11	10	247180	117060	0.474	0.02	54.641	0.25135	TruStrain™		11	10	295690	138260	0.468	0.02	65.217	0.3	TruStrain™
12	15.8	290910	144710	0.497	0.02	64.842	0.29828	TruStrain™		12	15.8	280470	136400	0.486	0.02	62.257	0.28639	TruStrain™		12	15.8	335040	160680	0.48	0.02	74.17	0.34119	TruStrain™
13	25.1	332130	169500	0.51	0.02	74.396	0.34223	TruStrain™		13	25.1	319200	159400	0.499	0.0199	71.132	0.32721	TruStrain™		13	25.1	380900	187010	0.491	0.02	84.718	0.38971	TruStrain™
14	39.8	380500	198370	0.521	0.0199	85.561	0.39358	TruStrain™		14	39.8	364590	186420	0.511	0.0199	81.651	0.3756	TruStrain™		14	39.8	434670	218000	0.502	0.0199	96.973	0.44608	TruStrain™
15	63.1	436830	232000	0.531	0.0199	98.568	0.45342	TruStrain™		15	63.1	418080	218120	0.522	0.0199	93.984	0.43233	TruStrain™		15	63.1	497330	254080	0.511	0.0199	111.3	0.51197	TruStrain™
16	100	503030	271470	0.54	0.02	114.05	0.52464	TruStrain™		16	100	481320	255390	0.531	0.02	108.81	0.50051	TruStrain™		16	100	570750	296060	0.519	0.02	128.31	0.59023	TruStrain™
