# Supplementary material for: Identification of gluten-like proteins in selected pod bearing leguminous tree seeds
Source: PLoS One. 2021 Apr 5;16(4):e0249427. doi: 10.1371/journal.pone.0249427 (PMC8021184; doi:10.1371/journal.pone.0249427)
Supplement: S5 Data — (XLSX) [file pone.0249427.s005.xlsx]

## Sheet: Sheet1
KC = Kentucky coffee
M = Mesquite
CC = Commercial carob
C = Carob
TB = Honey locust
Carob Germ flour SP, IP,RP Fractions - SEC							Carob Germ flour Osborne Fractions - SEC
Sample/Fraction	Total Peak Area	Avg Total Peak Area	% of Fraction Total	a%	b%	SD	Sample/Fraction	Total Peak Area	Avg Total Peak Area	% of Fraction Total	a%	b%	SD
KC-a SP	385645	372824	88.4858	91.5289	85.4428	4.30352	KC-a A/G	386819	391498	84.8024	83.7889	85.8159	1.43333
KC-b SP	360002						KC-b A/G	396177
KC-a IP	39333	42602.5	10.1113	9.33528	10.8872	1.0974	KC-a Pro	17556	18190.5	3.94025	3.80281	4.07769	0.194368
KC-b IP	45872						KC-b Pro	18825
KC-a RP	5227	5911	1.40292	1.24057	1.56526	0.229584	KC-a r Pro	5026	5434	1.17706	1.08868	1.26544	0.124984
KC-b RP	6595						KC-b r Pro	5842
	KC Total Sum =	421337					KC-a Glut	46645	46536.5	10.0803	10.1038	10.0568	0.0332371
M-a SP	283137	274251	70.5816	72.8685	68.2946	3.23418	KC-b Glut	46428
M-b SP	265365							KC Total Sum =	461659
M-a IP	77946	74792.5	19.2487	20.0603	18.4371	1.14776	M-a A/G	146730	144073	52.2577	53.2215	51.294	1.36293
M-b IP	71639						M-b A/G	141416
M RP	37733	39515.5	10.1698	9.71101	10.6285	0.648765	M-a Pro	26500	24109.5	8.74493	9.612	7.87785	1.22623
M-b RP	41298						M-b Pro	21719
	M Total Sum =	388559					M-a r Pro	5606	5509	1.99821	2.03339	1.96302	0.0497571
CC-a SP	159211	191552	69.368	57.6563	81.0797	16.5629	M-b r Pro	5412
CC-b SP	223892						M-a Glut	102809	102006	36.9991	37.2906	36.7077	0.412163
CC-a IP	45165	56772	20.5593	16.356	24.7626	5.94441	M-b Glut	101202
CC-b IP	68379							M Total Sum =	275697
CC-a RP	23462	27814.5	10.0727	8.49648	11.6489	2.22909	CC-a A/G	151557	153983	64.8036	63.7826	65.8245	1.44388
CC-b RP	32167						CC-b A/G	156409
	CC Total Sum =	276138					CC-a Pro	27586	27626	11.6264	11.6095	11.6432	0.0238068
C-a SP	478819	470848	95.6535	97.2729	94.034	2.29021	CC-b Pro	27666
C-b SP	462876						CC-a r Pro	8638	8751.5	3.68306	3.63529	3.73083	0.0675518
C-a IP	19518	18617	3.78208	3.96511	3.59904	0.258857	CC-b r Pro	8865
C-b IP	17716						CC-a Glut	47409	47254.5	19.887	19.952	19.822	0.0919538
C-a RP	2829	2778.5	0.564457	0.574716	0.554198	0.0145086	CC-b Glut	47100
C-b RP	2728							CC Total Sum =	237615
	C Total Sum =	492243					C-a A/G	180693	183204	44.6274	44.0156	45.2392	0.865194
TB-a SP	470038	469810	92.3379	92.3827	92.2931	0.0633735	C-b A/G	185716
TB-b SP	469582						C-a Pro	35148	34858.5	8.49129	8.56181	8.42077	0.0997307
TB-a IP	33641	35136.5	6.90583	6.6119	7.19976	0.41568	C-b Pro	34569
TB-b IP	36632						C-a r Pro	11663	11138.5	2.71326	2.84103	2.5855	0.180686
TB-a RP	3330	3848	0.756297	0.654488	0.858107	0.14398	C-b r Pro	10614
TB-b RP	4366						C-a Glut	180865	181319	44.1681	44.0575	44.2787	0.1564
	TB Total Sum =	508794					C-b Glut	181773
								C Total Sum =	410520
							TB-a A/G	336898	339041	76.8913	76.4053	77.3773	0.687325
							TB-b A/G	341184
							TB-a Pro	19376	18278.5	4.14539	4.39429	3.89649	0.352001
							TB-b Pro	17181
							TB-a r Pro	7875	7812	1.77169	1.78598	1.7574	0.020206
							TB-b r Pro	7749
							TB-a Glut	73624	75804	17.1916	16.6972	17.686	0.699192
							TB-b Glut	77984
								TB Total Sum =	440936
